# Supplementary material for: First High-Density Linkage Map and Quantitative Trait Loci for Disease Resistance in Striped Catfish Pangasianodon hypophthalmus
Source: Int J Mol Sci. 2026 Jan 13;27(2):784. doi: 10.3390/ijms27020784 (PMC12841340; doi:10.3390/ijms27020784)
Supplement: Supplementary file 1 [file ijms-27-00784-s001.zip]

Archive with 1 entries (1 files):
- ijms-4072433-supplementary.pdf
